# Supplementary material for: Exploring the Anticancer Potential of Semisynthetic Derivatives of 7α-Acetoxy-6β-hydroxyroyleanone from Plectranthus sp.: An In Silico Approach
Source: Int J Mol Sci. 2024 Apr 20;25(8):4529. doi: 10.3390/ijms25084529 (PMC11050557; doi:10.3390/ijms25084529)
Supplement: Supplementary file 1 [file ijms-25-04529-s001.zip]

Archive with 1 entries (1 files):
- ijms-2924393-supplementary.pdf
